# Supplementary material for: Effectiveness of the 23-Valent Pneumococcal Polysaccharide Vaccine (PPV23) in Preventing Community-Acquired Pneumonia in Adults: A Population-Based Cohort Study
Source: Vaccines (Basel). 2024 Sep 6;12(9):1023. doi: 10.3390/vaccines12091023 (PMC11435684; doi:10.3390/vaccines12091023)
Supplement: Supplementary file 1 [file vaccines-12-01023-s001.zip]

Archive with 1 entries (1 files):
- vaccines-3145374-supplementary.pdf
